# Supplementary material for: Random Regression Analysis of Calving Interval of Japanese Black Cows
Source: Animals (Basel). 2021 Jan 15;11(1):202. doi: 10.3390/ani11010202 (PMC7830945; doi:10.3390/ani11010202)
Supplement: Supplementary file 1 [file animals-11-00202-s001.xlsx]

## Sheet: Table S1
Table S1 Estimated genetic parameters and their standard errors (SEs) by random regression model analysis
Age at previous calving (month)	Additive genetic variance		Permanent environmental variance		Farm effect variance		Phenotypic variance		Heritability		Repeatability
	Estimate	SE	Estimate	SE	Estimate	SE	Estimate	SE	Estimate	SE	Estimate	SE
18	759.646	123.422	480.866	108.073	19.3686	9.78142	4635.76	78.5187	0.163629	0.0249323	0.267406	0.0129697
19	764.084	119.683	452.841	103.147	18.3455	9.16143	4611.15	74.1601	0.165475	0.024281	0.263738	0.0124268
20	768.722	116.145	427.323	98.7455	17.3978	8.58305	4589.32	70.1746	0.167284	0.023658	0.260461	0.0119196
21	773.54	112.805	404.194	94.8324	16.5224	8.04487	4570.13	66.5367	0.169052	0.0230641	0.257564	0.0114482
22	778.516	109.661	383.344	91.3679	15.7162	7.54566	4553.45	63.2223	0.170775	0.0225003	0.255036	0.0110124
23	783.632	106.711	364.664	88.314	14.976	7.08416	4539.15	60.2068	0.172452	0.0219672	0.252863	0.0106117
24	788.867	103.954	348.046	85.6296	14.2989	6.6592	4527.09	57.4674	0.174078	0.0214651	0.251033	0.0102452
25	794.202	101.386	333.385	83.2749	13.6819	6.26965	4517.15	54.9822	0.175653	0.0209942	0.249531	0.00991185
26	799.617	99.0046	320.578	81.2113	13.1222	5.9144	4509.19	52.7305	0.177174	0.0205544	0.24834	0.00961049
27	805.093	96.8076	309.523	79.4008	12.6171	5.59233	4503.11	50.6932	0.178639	0.0201455	0.247444	0.00933973
28	810.614	94.7919	300.127	77.81	12.1636	5.30235	4498.78	48.8527	0.180047	0.019767	0.246826	0.0090982
29	816.162	92.9538	292.29	76.4058	11.7593	5.04331	4496.09	47.1933	0.181397	0.0194183	0.246471	0.00888443
30	821.721	91.2892	285.922	75.1591	11.4013	4.814	4494.92	45.701	0.182689	0.0190988	0.246359	0.00869696
31	827.272	89.7939	280.929	74.0434	11.0873	4.61317	4495.17	44.3641	0.183921	0.0188074	0.246474	0.00853438
32	832.801	88.463	277.225	73.0361	10.8147	4.43944	4496.72	43.1722	0.185093	0.0185433	0.246798	0.00839528
33	838.29	87.2911	274.722	72.1165	10.5811	4.29134	4499.47	42.1167	0.186205	0.0183053	0.247314	0.00827828
34	843.726	86.2728	273.338	71.2689	10.3841	4.16734	4503.33	41.1907	0.187257	0.0180923	0.248004	0.00818211
35	849.094	85.4017	272.992	70.4791	10.2214	4.06575	4508.18	40.3879	0.18825	0.0179032	0.248853	0.00810547
36	854.379	84.6712	273.605	69.7354	10.0907	3.98481	4513.95	39.7037	0.189184	0.0177366	0.249843	0.00804709
37	859.569	84.0743	275.099	69.0287	9.99002	3.92275	4520.54	39.134	0.190059	0.0175914	0.250959	0.00800574
38	864.648	83.6038	277.401	68.3522	9.91709	3.87773	4527.84	38.6749	0.190876	0.0174663	0.252185	0.0079802
39	869.606	83.252	280.439	67.7003	9.8699	3.84794	4535.79	38.3229	0.191635	0.01736	0.253506	0.00796923
40	874.428	83.0114	284.144	67.0702	9.84646	3.83164	4544.3	38.0745	0.192339	0.0172714	0.254909	0.00797165
41	879.104	82.8742	288.447	66.4593	9.84485	3.82714	4553.27	37.9258	0.192987	0.0171992	0.256378	0.00798624
42	883.622	82.8326	293.287	65.8667	9.8632	3.83284	4562.65	37.8726	0.19358	0.0171424	0.257902	0.00801182
43	887.971	82.8786	298.599	65.292	9.89971	3.84725	4572.35	37.9099	0.19412	0.0170999	0.259467	0.00804714
44	892.14	83.0046	304.323	64.7357	9.95265	3.869	4582.29	38.0322	0.194607	0.0170705	0.261063	0.00809103
45	896.121	83.2031	310.403	64.1997	10.0203	3.89688	4592.42	38.2338	0.195043	0.0170532	0.262677	0.00814238
46	899.903	83.4666	316.784	63.6852	10.1012	3.92973	4602.66	38.508	0.195429	0.0170472	0.264299	0.00820002
47	903.476	83.7881	323.411	63.1942	10.1936	3.96654	4612.96	38.8475	0.195766	0.0170515	0.265919	0.00826285
48	906.833	84.1605	330.235	62.7289	10.2961	4.00641	4623.24	39.2452	0.196054	0.0170653	0.267529	0.00832979
49	909.965	84.5773	337.208	62.2915	10.4074	4.04852	4633.46	39.6931	0.196296	0.0170877	0.269118	0.00839984
50	912.864	85.0322	344.284	61.8839	10.5259	4.09212	4643.55	40.1834	0.196491	0.017118	0.27068	0.00847199
51	915.523	85.5191	351.42	61.509	10.6505	4.13659	4653.47	40.7083	0.196641	0.0171554	0.272206	0.00854541
52	917.938	86.0326	358.576	61.1684	10.7798	4.18137	4663.17	41.2601	0.196747	0.0171994	0.27369	0.00861924
53	920.098	86.567	365.711	60.8638	10.9128	4.22588	4672.6	41.8307	0.19681	0.0172491	0.275126	0.0086926
54	922.001	87.1175	372.792	60.5968	11.0483	4.26971	4681.72	42.4133	0.19683	0.0173042	0.276507	0.00876484
55	923.639	87.679	379.782	60.3685	11.1853	4.31238	4690.48	43	0.196809	0.0173639	0.277828	0.00883518
56	925.009	88.2474	386.652	60.18	11.3227	4.35361	4698.86	43.5849	0.196747	0.0174277	0.279085	0.00890312
57	926.107	88.8184	393.373	60.0317	11.4597	4.39303	4706.82	44.1613	0.196645	0.0174951	0.280272	0.00896805
58	926.927	89.3881	399.917	59.9238	11.5954	4.43034	4714.32	44.7232	0.196504	0.0175657	0.281387	0.00902945
59	927.467	89.9527	406.26	59.8561	11.729	4.46531	4721.33	45.2654	0.196324	0.0176388	0.282425	0.00908688
60	927.723	90.5089	412.38	59.828	11.8598	4.49772	4727.84	45.7827	0.196106	0.0177141	0.283384	0.00913994
61	927.693	91.0535	418.257	59.8386	11.9871	4.52737	4733.81	46.2707	0.19585	0.0177912	0.28426	0.00918827
62	927.377	91.5837	423.878	59.8869	12.1103	4.55417	4739.24	46.7258	0.195557	0.0178695	0.285052	0.00923165
63	926.769	92.0962	429.221	59.971	12.2288	4.57794	4744.1	47.1438	0.195228	0.0179487	0.285758	0.00926971
64	925.872	92.589	434.28	60.0893	12.3422	4.59865	4748.37	47.5222	0.194862	0.0180283	0.286376	0.00930236
65	924.683	93.0592	439.04	60.2396	12.45	4.61622	4752.05	47.8579	0.194459	0.0181078	0.286905	0.00932934
66	923.202	93.5048	443.497	60.4195	12.552	4.63068	4755.13	48.1493	0.194021	0.018187	0.287344	0.00935062
67	921.43	93.9237	447.646	60.6264	12.6477	4.64203	4757.6	48.3946	0.193547	0.0182653	0.287694	0.00936608
68	919.367	94.3135	451.478	60.8573	12.737	4.65033	4759.46	48.5921	0.193037	0.0183424	0.287953	0.00937566
69	917.015	94.6728	455	61.1095	12.8197	4.65572	4760.71	48.7417	0.192492	0.0184178	0.288123	0.00937944
70	914.376	94.9996	458.21	61.3796	12.8957	4.65833	4761.36	48.8429	0.191911	0.018491	0.288203	0.00937744
71	911.452	95.2924	461.116	61.6643	12.965	4.65836	4761.41	48.8959	0.191295	0.0185617	0.288197	0.0093698
72	908.244	95.5496	463.719	61.9602	13.0276	4.656	4760.87	48.9008	0.190643	0.0186293	0.288103	0.00935656
73	904.756	95.7695	466.03	62.2635	13.0835	4.65155	4759.75	48.8587	0.189956	0.0186935	0.287924	0.00933795
74	900.993	95.951	468.062	62.5706	13.1329	4.64536	4758.07	48.7713	0.189233	0.0187536	0.287662	0.00931425
75	896.957	96.0925	469.826	62.8776	13.176	4.63774	4755.84	48.6398	0.188474	0.0188094	0.28732	0.00928564
76	892.654	96.1931	471.341	63.1806	13.2131	4.62915	4753.09	48.4671	0.187679	0.0188601	0.2869	0.00925253
77	888.087	96.2513	472.622	63.4757	13.2445	4.62003	4749.83	48.255	0.186847	0.0189054	0.286406	0.00921524
78	883.263	96.2665	473.695	63.7589	13.2706	4.61095	4746.11	48.0075	0.185979	0.0189448	0.285841	0.00917432
79	878.188	96.2373	474.579	64.0258	13.2919	4.60242	4741.94	47.7274	0.185073	0.0189775	0.28521	0.00913018
80	872.868	96.1627	475.3	64.2726	13.3089	4.59507	4737.35	47.4188	0.184131	0.0190031	0.284516	0.00908344
81	867.31	96.0419	475.887	64.495	13.3222	4.58957	4732.4	47.0862	0.183151	0.0190211	0.283765	0.00903474
82	861.52	95.8741	476.369	64.6891	13.3324	4.58662	4727.1	46.7343	0.182133	0.0190308	0.282961	0.00898482
83	855.507	95.6585	476.78	64.8509	13.3402	4.58696	4721.5	46.3688	0.181077	0.0190317	0.282111	0.00893452
84	849.28	95.3948	477.158	64.9767	13.3465	4.59141	4715.66	45.9958	0.179983	0.0190232	0.281222	0.00888481
85	842.845	95.0818	477.533	65.0625	13.352	4.60072	4709.61	45.6212	0.17885	0.0190046	0.280298	0.00883659
86	836.215	94.7194	477.951	65.1053	13.3577	4.61574	4703.4	45.2529	0.177678	0.0189754	0.279348	0.00879111
87	829.395	94.3071	478.45	65.102	13.3644	4.6373	4697.09	44.8982	0.176467	0.018935	0.278379	0.00874953
88	822.4	93.8448	479.078	65.0504	13.3733	4.66625	4690.73	44.5663	0.175217	0.0188829	0.2774	0.00871333
89	815.237	93.3325	479.884	64.9488	13.3855	4.70344	4684.38	44.2665	0.173926	0.0188184	0.27642	0.00868402
90	807.918	92.77	480.91	64.796	13.402	4.74963	4678.11	44.009	0.172597	0.0187411	0.275446	0.00866316
91	800.455	92.1576	482.212	64.5925	13.424	4.80562	4671.97	43.805	0.171228	0.0186505	0.27449	0.00865259
92	792.859	91.496	483.844	64.3398	13.4529	4.87215	4666.03	43.6667	0.169819	0.0185462	0.273561	0.00865422
93	785.144	90.7859	485.861	64.0414	13.49	4.94991	4660.37	43.6075	0.168371	0.0184277	0.272671	0.0086701
94	777.321	90.0284	488.324	63.7025	13.5367	5.03955	4655.06	43.6415	0.166883	0.0182949	0.27183	0.00870241
95	769.404	89.225	491.296	63.3314	13.5945	5.14168	4650.17	43.7841	0.165357	0.0181476	0.271052	0.00875345
96	761.409	88.3777	494.835	62.939	13.6649	5.25678	4645.79	44.051	0.163792	0.0179857	0.270348	0.00882548
97	753.347	87.4886	499.009	62.5401	13.7494	5.38538	4641.98	44.4589	0.16219	0.0178094	0.26973	0.00892089
98	745.235	86.561	503.888	62.1542	13.8497	5.52793	4638.85	45.0256	0.16055	0.0176188	0.269213	0.00904211
99	737.087	85.5984	509.541	61.8057	13.9676	5.68483	4636.47	45.7687	0.158875	0.0174146	0.26881	0.00919147
100	728.919	84.6052	516.044	61.5248	14.1049	5.85653	4634.95	46.7066	0.157164	0.0171973	0.268536	0.00937132
101	720.748	83.5869	523.468	61.3483	14.2632	6.04334	4634.36	47.8569	0.15542	0.0169682	0.268404	0.0095837
102	712.59	82.5497	531.893	61.3199	14.4446	6.24568	4634.8	49.2377	0.153644	0.0167284	0.268431	0.00983067
103	704.461	81.5015	541.399	61.4902	14.6511	6.46394	4636.39	50.8663	0.151837	0.0164797	0.268629	0.010114
104	696.381	80.451	552.068	61.9162	14.8846	6.69857	4639.21	52.7598	0.150001	0.0162243	0.269016	0.0104354
105	688.367	79.4091	563.986	62.6602	15.1472	6.95001	4643.38	54.9345	0.148139	0.0159649	0.269607	0.010796
106	680.436	78.3877	577.244	63.7884	15.4412	7.21884	4649	57.4067	0.146253	0.0157045	0.270416	0.0111971
107	672.608	77.4012	591.924	65.3664	15.7687	7.50554	4656.18	60.191	0.144345	0.0154469	0.271458	0.0116391
108	664.904	76.4661	608.121	67.4586	16.1319	7.81076	4665.03	63.3026	0.142418	0.0151967	0.272749	0.0121226
109	657.341	75.6009	625.93	70.1242	16.5333	8.13524	4675.68	66.7564	0.140476	0.0149588	0.274303	0.0126477
110	649.942	74.8268	645.448	73.4146	16.9752	8.47973	4688.24	70.5668	0.138521	0.0147391	0.276135	0.0132143
111	642.727	74.1674	666.774	77.3723	17.4602	8.8451	4702.84	74.7487	0.136557	0.0145439	0.278257	0.0138217
112	635.717	73.6487	690.014	82.0315	17.9907	9.23233	4719.6	79.3177	0.134588	0.0143802	0.280684	0.0144692
113	628.934	73.2987	715.263	87.4161	18.5693	9.64237	4738.64	84.2877	0.132618	0.0142554	0.283426	0.0151555
114	622.399	73.1477	742.632	93.5448	19.1987	10.0764	4760.11	89.6751	0.13065	0.0141772	0.286494	0.015879
115	616.137	73.2269	772.23	100.431	19.8816	10.5355	4784.13	95.4962	0.12869	0.0141531	0.289899	0.0166379
116	610.17	73.5683	804.167	108.084	20.6208	11.0211	4810.83	101.768	0.126742	0.0141904	0.29365	0.0174299
117	604.521	74.2039	838.561	116.513	21.4191	11.5345	4840.38	108.508	0.12481	0.0142953	0.297754	0.0182525
118	599.215	75.164	875.52	125.725	22.2795	12.0771	4872.89	115.733	0.122898	0.0144735	0.302216	0.0191026
119	594.277	76.4769	915.164	135.728	23.2048	12.6503	4908.52	123.462	0.121013	0.0147287	0.307042	0.0199771
120	589.731	78.1682	957.618	146.532	24.1982	13.256	4947.42	131.716	0.119158	0.0150635	0.312233	0.0208723

## Sheet: Table S2
Table S2 Estimated macro-environment effects by repeatability model analysis
Effect	Level	Estimate
year at previous calving	2000	0
	2001	-6.19149
	2002	2.03541
	2003	-3.85357
	2004	-6.85235
	2005	-7.31347
	2006	-12.9336
	2007	-12.35
	2008	-14
	2009	-11.4567
	2010	-7.27045
	2011	-8.94388
	2012	-37.194
	2013	-42.6507
Month at previous calving	January	0
	February	-1.76579
	March	0.357387
	April	-0.989348
	May	-2.74428
	June	-5.64034
	July	-6.02527
	August	-5.37393
	September	-2.29581
	October	0.564014
	November	0.610158
	December	1.81426
sex of calf	Bull	0
	Heifer	-0.702301
inbreeding coefficient of dam	Linear	29.4493
Age at previous calving (month)	Linear	5.71985
	Quadratic	-0.282154
